# Supplementary material for: Scalp electrode placement accuracy for the canine electroencephalography array
Source: Front Vet Sci. 2025 Jun 20;12:1543836. doi: 10.3389/fvets.2025.1543836 (PMC12226243; doi:10.3389/fvets.2025.1543836)
Supplement: Supplementary file 2 [file Table_2.XLSX]

## Sheet: Sheet1
Electrode	F7			F3			Fz			F4			F8			T3			C3			Cz			C4			T4			O1			Pz			O2			Mean variance
Coordinate	x	y	z	x	y	z	x	y	z	x	y	z	x	y	z	x	y	z	x	y	z	x	y	z	x	y	z	x	y	z	x	y	z	x	y	z	x	y	z
Dog 1	-11.77	29.5	1.5	-8.08	28.32	5.33	-0.23	29.46	7.52	7.06	30.72	2.72	8.86	29.05	-1.74	-23.94	-3.38	9.34	-14.9	11.09	22.99	-0.74	12.93	25.5	12.77	11	24.25	24.59	-1.17	9.34	-10.97	-26.05	27.27	2.04	-24.48	30.11	16.72	-29.09	26.79
Dog 2	-7.46	29.26	1.44	-4.5	31.5	8.35	1.13	27.93	12.3	8.32	31.41	8.89	9.34	29.92	5.29	-27.31	-11.92	0.56	-18.44	-0.96	22.51	0.51	-1.4	31.22	18.28	-1.65	22.09	26.64	-10.67	6.88	-15.04	-29.7	24.17	-2.08	-31.12	27.15	15.24	-29.4	24.2
Dog 3	-8.32	29.02	-0.12	-5.38	33.65	4.33	-0.72	35.14	2.52	8.23	32.65	5.17	10.49	28	0.73	-24.69	-9.17	10.59	-18.29	3.56	22.19	0.78	3.63	29.83	18.59	0.8	22.56	25.38	-8.48	11.83	-13.69	-30.71	25.4	-2.29	-35.56	26.28	13.03	-32.34	27.75
Dog 4	-8.59	29.7	0.12	-6.05	32.3	2.92	-1.84	33.6	3.25	8.07	30.82	3.53	9.5	29.3	-2.2	-26.06	-6.39	8.53	-16.51	9.57	21.46	-0.29	9.38	27.36	16.17	8.15	21.91	26.14	-6.73	8.82	-13.81	-29.62	25.71	0.41	-30	28.43	15.28	-30.18	24.55
Dog 5	-8.21	28.63	4.63	-6.7	30.04	5.87	4.71	32.39	6.32	9.79	29.01	6.18	10.07	28.05	1.74	-23.78	-8.58	11.73	-13.63	6.18	25.14	1.97	-1.45	29.13	15.4	6.89	23.46	24.17	-7.76	10.71	-13.54	-28.02	27.17	0.52	-27.24	29.19	13.67	-26.86	26.93
Dog 6	-6.26	34.17	1.3	-4.95	35.48	2.57	4.59	36.14	4.23	8.4	34.57	4.12	8.78	30.84	-0.08	-21.76	-3.36	9.6	-17.01	4.87	21.54	-1.69	5.45	28.45	15.09	5.74	22.5	23.66	-6.6	10.91	-12.52	-24.4	27.47	-2.84	-25.15	30.65	11.1	-25.57	28.31
Dog 7	-8.3	30.59	4.25	-7.49	35.48	7.8	-4.27	33.74	8.73	8.85	31.72	8.12	9.41	29.73	2.92	-25.28	-5.88	7.95	-15.78	5.39	25.03	0.17	5.79	30.31	15.52	4.34	25.41	25.46	-10.33	7.55	-16.31	-31.82	25.12	2.08	-30.07	29.86	14.62	-32.13	26.91
Dog 8	-9	29.75	-0.39	-8.35	31.79	3.98	2.22	36.46	-0.13	7.92	31.87	3.86	8.98	30.2	0.17	-23.76	-8.4	7.32	-14.98	9.88	24.24	0.13	13.75	26.71	16.06	10.73	23.59	24.46	-4.77	7.89	-16.11	-22.28	26.8	2.13	-20.35	31.74	19.46	-20.46	25.98
Dog 9	-10.56	29.92	2.3	-7.86	31.52	5.83	-5.01	33.22	7.16	7.2	31.14	5.87	8.79	30.08	2.92	-25.95	-7.76	5.82	-17.28	1.69	23.35	0.94	6.89	31.95	17.59	1.82	22.96	23.57	-8.07	10.67	-14.42	-24.97	26.86	-0.46	-25.79	27.58	13.34	-28.01	25.46
Dog 10	-11.12	29.72	4.31	-9.22	31.95	7.88	-2.59	33.63	6.16	7.81	29.91	9.43	9.9	29.2	2.93	-27.25	-13.44	8.66	-19.54	-3.81	23.29	0.33	-6.93	31.64	19.77	-0.74	23.98	26.92	-12.32	12.06	-14.64	-34.56	22.17	2.32	-32.49	27.79	21.03	-30.11	23.44
Dog 11	-8.85	29.55	3.11	-7.99	30.85	6.74	-0.43	27.82	14.24	7.76	30.96	7.74	9.33	30.27	3.57	-25.21	-6.77	8.25	-12.83	7.91	24.76	1.07	3.8	29.43	13.26	7.94	25.14	26.48	-10.13	10.4	-13.96	-29.7	25.6	3.6	-29.28	29.28	13.81	-32.53	26.27
Dog 12	-8.4	29.83	5.01	-7.66	31.45	7.56	-2.15	36.74	4.69	5.99	31.3	8.1	6.84	30.85	7.26	-25.55	-12.27	5.57	-15.53	2.74	23.3	-0.3	2.99	28.63	12.99	-0.16	26.15	26.07	-12.69	11.31	-16.61	-32.46	23.87	1.66	-32.49	28.05	13.65	-31.27	25.59
Dog 13	-8.76	30.25	0.18	-6.72	31.44	5.34	-2.35	35.73	5.93	9.05	30.51	5.79	9.42	29.87	1.01	-23.63	-3.45	4.62	-15.69	5.88	22.01	-1.01	9.44	26.44	15.87	5.55	24.59	28.56	-14.02	4.05	-14.63	-30.48	24.99	1.66	-30.56	30.55	14.14	-29.95	26.97
Dog 14	-9.11	31.69	5.13	-7.9	32.78	5.93	3.6	36.52	5.11	10.04	30.77	5.44	9.63	31.03	3.24	-25.24	-10.45	11.4	-18.44	0.92	21.85	0.92	-0.99	29.18	18.35	-2.47	20.87	24.58	-13.27	11.99	-13.89	-33.2	25.01	-0.74	-33.29	28.25	13.08	-33.76	23.72
Dog 15	-7.51	28.99	-0.77	-6.26	33.27	4.46	3.85	37.18	1.28	8.99	33.46	4.17	10.63	29.23	-0.39	-25.05	-5.92	9.6	-13.23	10.72	23.3	1.35	11.48	27.36	16.58	8.71	22.51	26.1	-7.7	6.45	-13.68	-28.7	24.74	2.4	-26.36	29.5	16.43	-28.69	24.39
Mean (mm)	-8.81467	30.038	2.13333	-7.00733	32.1213	5.65933	0.034	33.7133	5.954	8.232	31.388	5.942	9.33133	29.708	1.82467	-24.964	-7.80933	7.96933	-16.1387	5.042	23.1307	0.276	4.984	28.876	16.1527	4.44333	23.4647	25.5187	-8.98067	9.39067	-14.2547	-29.1113	25.49	0.694	-28.9487	28.9607	14.9733	-29.3567	25.8173
Variance (mm)	2.02727	1.83983	4.50055	1.84409	3.49167	3.21176	10.1108	9.77681	14.5691	1.09625	1.88339	4.3869	0.798512	0.846674	6.59046	2.1079	10.5054	8.41155	4.16197	19.5146	1.51202	0.932626	35.2039	3.77681	4.47324	20.623	2.13718	1.88434	12.027	5.69018	2.1088	11.9345	2.15299	3.87484	16.0969	2.21692	6.62897	10.9545	2.24112	6.61911
